# Supplementary material for: An Integrated Biochemical, Proteomics, and Metabolomics Approach for Supporting Medicinal Value of Panax ginseng Fruits
Source: Front Plant Sci. 2016 Jul 4;7:994. doi: 10.3389/fpls.2016.00994 (PMC4930952; doi:10.3389/fpls.2016.00994)
Supplement: Supplementary file 1 [file Table_1.XLSX]

## Sheet: Sheet1
Table 1. List of the ginseng fruit proteins identified using MALDI-TOF/TOF MS.
Spot No.	Protein	Database	SC (%)	Score	Expect	Mw/pI(T)	The highest-scoring peptides (Ions score)	MSMS/PMF
19	DEAD/DEAH box RNA helicase family protein	RNAseq	27	132	3.7e-09	49.0/5.47	R.DFLLKPELLR.A (46)	3/14
20	Aldehyde dehydrogenase 7B4 (ALDH7B4)	RNAseq	24	113	3e-07	72.7/6.33	R.VLEQLLELYK.Q (40)	1/16
21	Vacuolar ATP synthase subunit A	RNAseq	53	527	1.2e-48	63.3/5.20	R.LTTFEDSEKESEYGYVR.K (57)	6/36
22	Heat shock protein 60	RNAseq	17	165	1.9e-12	31.9/8.26	R.GYISPYFITNPK.N (63)	3/14
23	ATP synthase alpha/beta family protein	RNAseq	56	293	3e-25	51.0/5.28	K.TDHFLPIHR.E (47)	4/26
24	Actin 7	RNAseq	56	703	3e-66	42.0/5.39	R.VAPEEHPVLLTEAPLNPK.A (111)	8/28
25	Alanine aminotransferase 2 (ALAT2)	RNAseq	42	290	5.9e-25	25.0/8.29	K.AEGAMYLFPR.L (41)	5/24
26	TCP-1/cpn60 chaperonin family protein	RNAseq	19	228	9.4e-19	65.7/5.40	R.DLINVLEDAIR.G (65)	4/15
27	TCP-1/cpn60 chaperonin family protein	RNAseq	20	248	9.4e-21	65.75.40	R.DLINVLEDAIR.G (85)	5/15
28	Heat shock protein 70	RNAseq	33	312	3.7e-27	73.0/5.27	R.VHEVVLVGGSTR.I (73)	5/27
29	Heat shock protein 70	RNAseq	29	404	2.4e-36	72.0/5.23	R.FEELNMDLFR.K (77)	7/33
30	Heat shock cognate protein 70-1	RNAseq	27	286	1.5e-24	72.0/5.15	R.FEELNMDLFR.K (62)	5/26
39	Tubulin beta 8	RNAseq	24	96	1.3e-05	54.7/4.91	K.GHYTEGAELIDSVLDVVR.K (76)	1/7
40	Translation elongation factor EF1B/ribosomal protein S6 family protein	RNAseq	32	154	2.4e-11	27.4/4.47	R.WYNHIEALLR.I (64)	2/10
41	General regulatory factor 2	RNAseq	45	486	1.5e-44	33.3/4.77	K.VVAAAEFGEELTVEER.N (91)	6/20
42	Plastid-lipid associated protein PAP / fibrillin family protein	RNAseq	50	430	5.9e-39	35.6/6.86	R.NVESWLLTTYLDEEVR.I (143)	4/17
43	General regulatory factor 7	RNAseq	46	370	5.9e-33	30.1/4.78	K.TVDVEELTVEER.N (75)	5/19
44	General regulatory factor 9	RNAseq	52	424	2.4e-38	30.7/4.95	R.DNLTLWTSDIPEEGEDAHK.I (73)	7/28
45	General regulatory factor 8	RNAseq	18	122	3.7e-08	37.1/4.67	K.LVVGSTPAAELTVEER.N (60)	2/9
47	Glyoxalase I homolog	RNAseq	49	284	2.4e-24	30.7/5.63	K.YDIGTGFGHFAIATPDVYK.F (59)	4/20
48	Glyoxalase I homolog	RNAseq	49	224	2.4e-18	30.7/5.63	K.TVLVDNEDFLK.E (41)	4/19
49	Late embryogenesis abundant protein (LEA) family protein	RNAseq	47	62	0.037	12.9/5.83	K.AYQAVVEGK.E (25)	1/8
64	NmrA-like negative transcriptional regulator family protein	RNAseq	44	276	1.5e-23	33.8/5.94	K.SSGVTFLHGDLYDHESLVK.A (60)	5/15
65	Lactate/malate dehydrogenase family protein	RNAseq	23	125	1.9e-08	32.9/5.74	R.EFVADDEWLNGEFIK.I (44)	3/11
67	Phosphoglycerate kinase	RNAseq	73	573	3e-53	41.6/5.72	K.LASLADVYVNDAFGTAHR.A (76)	7/30
68	Heat shock cognate protein 70-1	RNAseq	37	203	3e-16	72.0/5.15	R.TTPSYVAFTDTER.L (32)	2/29
69	Monodehydroascorbate reductase 1	RNAseq	55	382	3.7e-34	43.4/6.11	K.SIDEYDYLPFFYSR.S (77)	6/25
71	Beta vacuolar processing enzyme	RNAseq	19	88	9e-05	58.4/6.15	R.TSNFNTYNAGSHVMEYGSK.R (46)	1/12
86	Low molecular weight heat shock protein	Gossypium hirsutum	34	92	0.0013	18.0/6.18	K.VEVEDDRVLQISGER.N (31)	2/11
87	ATPase, V1 complex, subunit B protein	RNAseq	23	180	5.9e-14	58.2/5.26	K.FQEIVNIR.L (17)	6/16
88	17.6 kDa class II heat shock protein	RNAseq	65	151	4.7e-11	19.5/7.10	K.EYPNSYVFIIDMPGLK.S (71)	2/15
91	Uncharacterized protein	RNAseq	11	85	0.00017	23.4/3.89	K.VEVIEEVVEEAK.I (39)	2/4
93	MLP-like protein 28	RNAseq	42	100	5.9e-06	5.4/4.59	K.DPTSYLDFFLSVTR.D (80)	1/3
94	Actin depolymerizing factor 1	RNAseq	26	71	0.0043	25.8/5.68	R.IFFIAWSPDTAR.V (54)	1/4
99	ABA/WDS induced protein	RNAseq	68	251	4.7e-21	14.5/6.11	K.HHHLFHHK.K (66)	5/13
101	Tubulin alpha-1 chain	Panax ginseng	26	225	1.2e-16	50.2/4.95	R.AIFLDLEPTVIDEIR.T (59)	4/11
102	ATP synthase alpha/beta family protein	RNAseq	41	370	5.9e-33	51.0/5.28	R.FTEGLPPILTALEVLDNSIR.L (58)	7/25
108	Nucleoside diphosphate kinase family protein	RNAseq	25	133	3e-09	17.5/9.40	R.GLVGEVIGR.F (19)	3/7
113	Ribulose-bisphosphate carboxylases	RNAseq	15	129	7.5e-09	59.5/6.08	K.DTDILAAFR.V (24)	2/15
116	NADP-malic enzyme 3	RNAseq	33	129	7.5e-09	65.2/6.29	K.NIQVIVVTDGER.I (26)	2/19
119	Cytosolic NADP+-dependent isocitrate dehydrogenase	RNAseq	31	316	1.5e-27	46.9/6.12	K.LIFPFVELDIK.Y (49)	6/20
120	Heat shock protein 70 (Hsp 70) family protein	RNAseq	24	163	3e-12	52.7/7.81	R.ITPSWVAFTDGER.L (21)	4/16
123	CLPC homologue 1	RNAseq	13	66	0.016	103.1/6.30	R.GSGFVAVEIPFTPR.A (41)	1/14
124	Lipoxygenase 2	RNAseq	9	73	0.0033	103.1/6.01	K.FTIPQNFGEIGAILVENEHR.K (25)	2/11
128	Eukaryotic translation initiation factor 4A1	RNAseq	40	259	7.5e-22	48.9/5.46	R.GIYAYGFEKPSAIQQR.G (39)	6/16
129	ATP citrate lyase (ACL) family protein	RNAseq	26	135	1.9e-09	49.0/8.41	K.VSLVNEMYFAITLDR.T (32)	2/14
130	Glutamine synthase clone R1	RNAseq	19	97	1.2e-05	43.0/6.11	K.IIAEYIWIGGSGMDLR.S (50)	2/11
131	Class I glutamine amidotransferase-like superfamily protein	RNAseq	16	65	0.017	45.3/5.63	K.YDGLVIPGGR.A (23)	2/6
132	Alpha/beta-Hydrolases superfamily protein	RNAseq	23	88	9.6e-05	34.6/5.60	K.AVVNLSVQYLPR.N (34)	2/7
133	Uncharacterized protein	RNAseq	60	66	0.014	7.6/10.28	K.AKLIGTLSSR.N (19)	1/6
136	Reversibly glycosylated polypeptide 3	RNAseq	9	91	4.8e-05	46.6/7.64	R.VPDGFDYELYNR.N (68)	2/5
140	NmrA-like negative transcriptional regulator family protein	RNAseq	19	72	0.0037	33.8/5.94	K.SGHPTFALVR.E (44)	2/6
143	Lactate/malate dehydrogenase family protein	RNAseq	22	136	1.5e-09	36.8/8.83	K.ALEGCDVVIIPAGVPR.K (47)	3/11
144	Phosphoglycerate kinase	RNAseq	16	100	6.5e-06	41.5/5.88	K.LVAGISEGGVLLLENVR.F (47)	2/6
145	Phosphoglycerate kinase	RNAseq	11	93	2.7e-05	41.5/5.88	K.LVAGISEGGVLLLENVR.F (36)	2/5
147	Peroxiredoxin	Panax ginseng	32	100	0.0035	17.4/5.37	K.VVLFGVPGAFTPTCSVK.H (29)	3/8
152	Phosphoglycerate kinase	RNAseq	18	128	9.4e-09	41.5/5.88	K.LVAGISEGGVLLLENVR.F (37)	2/8
160	Heat shock protein 70	RNAseq	18	193	3e-15	73.0/5.27	K.AIGIDLGTTYSCVGVWLNDR.V (30)	4/17
171	Ribosomal protein S5/Elongation factor G/III/V family protein	RNAseq	17	116	1.5e-07	95.2/5.93	K.STLTDSLVAAAGIIAQETAGDVR.M (34)	3/12
173	NAD(P)-linked oxidoreductase superfamily protein	RNAseq	38	109	7.5e-07	24.9/8.37	K.GIVITVYSPLGAAGNFWGSNR.V (18)	2/11
180	Triosephosphate isomerase	RNAseq	5	96	1.4e-05	36.4/5.59	K.FFVGGNWK.C (55)	2/4
182	Monodehydroascorbate reductase 1	RNAseq	31	247	1.2e-20	43.4/6.11	K.AYLFPEGAAR.L (49)	5/16
* SC (%) : percentage of sequence coverage; Mw/pI (T) : theoretical molecular weight/isoelectric point; MSMS/PMF : number of matched peptides.
