# Supplementary material for: An Integrated Biochemical, Proteomics, and Metabolomics Approach for Supporting Medicinal Value of Panax ginseng Fruits
Source: Front Plant Sci. 2016 Jul 4;7:994. doi: 10.3389/fpls.2016.00994 (PMC4930952; doi:10.3389/fpls.2016.00994)
Supplement: Supplementary file 3 [file Table_3.XLSX]

## Sheet: hydrophilic metabolites
Table 3. List of all the hydrophilic metabolites identified in the four cultivars of ginseng fruits.
		Hydrophilic metabolites (peak area ratio)
S. No	Cultivar	Pyruvic acid	Lactic acid	Alanine	Glycolic acid	Valine	Ethanolamine	Glycerol	Leucine	Isoleucine	Proline	Nicotinic acid	Glycine	Succinic acid	Glyceric acid	Fumaric acid	Serine	Threonine	β-Alanine	Malic acid	Aspartic acid	Methionine	Pyroglutamic acid	4-Aminobutyric acid	Threonic acid	Arginine	Glutamic acid	Phenylalanine	p-Hydroxybenzoic acid	Xylose	Asparagine	Vanillic acid	Glutamine	Shikimic acid	Citric acid	Quinic acid	Fructose	Galactose	Glucose	Mannose	Mannitol	p-Coumaric acid	Inositol	Ferulic acid	Tryptophan	Sinapinic acid	Sucrose	Trehalose	Raffinose
1	Yunpoong	0.00213357	0.0792362	0.066273	0.0434487	0.0167838	0.0308741	0.0742754	0.0331655	0.0246528	0.0171043	0.026079	0.0114407	0.0489406	0.317122	0.00514361	0.0357476	0.0200318	0.00149256	1.58985	0.0750785	0.010326	0.0601886	0.0203065	0.230899	0.0121996	0.114739	0.0144229	0.00219816	0.410904	0.0136592	0.000424189	0.0242443	0.0566531	5.19258	0.664439	1.63467	0.0521869	10.2697	3.25462	0.0124913	0	1.13084	0.00199146	0.129071	0.000930413	9.33216	0.0168267	0.0115457
2	Yunpoong	0.00177401	0.0478863	0.0843112	0.0307116	0.0198212	0.0314818	0.0767751	0.0364687	0.0263537	0.0202944	0.0180541	0.0105444	0.0482561	0.301391	0.00553319	0.0348355	0.0206913	0.00166413	1.4426	0.0928228	0.0102602	0.0637585	0.0206467	0.227519	0.014724	0.099928	0.0126082	0.00238943	0.38445	0.0122085	0.000494009	0.0200724	0.0496865	3.46563	0.49142	1.5734	0.0458995	7.1951	2.63969	0.0109241	0.0164867	0.765864	0.00136371	0.131325	0.000442785	6.27814	0.0113657	0.00880564
3	Yunpoong	0.00233641	0.0958522	0.109525	0.038783	0.0246037	0.0390222	0.0912525	0.0460408	0.0328039	0.0255822	0.0174668	0.013615	0.0602874	0.380405	0.00714218	0.0449967	0.0259978	0.00200041	1.78397	0.110138	0.0132839	0.0771207	0.0282154	0.293568	0.0179659	0.127523	0.0166036	0.00283051	0.514411	0.0155349	0.000641346	0.0273214	0.0662245	4.10566	0.656092	2.24836	0.0631341	7.84327	3.16883	0.0142855	0.0215208	0.939721	0.00186182	0.206047	0.00055632	6.98876	0.0171233	0.0113336
4	Chunpoong	0.00207959	0.0971264	0.0858787	0.0730571	0.0430684	0.0480479	0.184633	0.10413	0.0853987	0.0310137	0.0213519	0.016587	0.0406256	0.33878	0.00508029	0.0698504	0.0439422	0.00181173	1.3591	0.114253	0.0328905	0.133568	0.0392257	0.302107	0.0163771	0.153284	0.0212736	0.00237514	0.568351	0.0766493	0.000505985	0.182351	0.0788597	4.23013	0.884274	1.85837	0.0577322	8.62115	3.42703	0.0155619	0.0239153	1.81656	0.00147211	0.140758	0.000495232	6.69391	0.0167449	0.00978813
5	Chunpoong	0.00196828	0.0526248	0.109847	0.0621919	0.0467173	0.0508562	0.186877	0.113588	0.090656	0.0337731	0.0183907	0.0152057	0.0419346	0.346201	0.00557076	0.0728257	0.0456753	0.00174171	1.39022	0.12333	0.0341454	0.136948	0.0405093	0.314892	0.0187213	0.158748	0.0222252	0.00227894	0.587343	0.0733761	0.000715384	0.177716	0.0810961	4.17173	0.894819	1.97771	0.0619355	8.49111	3.75915	0.0171375	0.0263035	1.80595	0.00191535	0.202513	0.000511767	6.67668	0.0186887	0.00981844
6	Chunpoong	0.00191573	0.0711837	0.117601	0.0543795	0.04919	0.0528875	0.190421	0.119469	0.0960152	0.0349555	0.0162496	0.0174528	0.0448755	0.372399	0.00599934	0.0764251	0.0485694	0.00176716	1.43342	0.126754	0.0356041	0.148253	0.0417585	0.335534	0.0206493	0.161903	0.0231024	0.002476	0.621016	0.0691129	0.00084942	0.169867	0.0868164	4.16672	0.930612	2.09068	0.062999	8.73752	3.88003	0.0187535	0.0290751	1.84843	0.0022633	0.250621	0.000579798	6.65862	0.0200078	0.010429
7	Cheongsun	0.00149238	0.0530601	0.0585631	0.025354	0.0176313	0.0414718	0.0968303	0.0469023	0.0326873	0.043721	0.0158861	0.00773996	0.0699672	0.202252	0.00453422	0.0314969	0.0214067	0.00135168	0.97233	0.0639516	0.00783581	0.0601487	0.0111135	0.138249	0.0256497	0.085719	0.011477	0.00236273	0.283237	0.00865541	0.000440861	0.0254034	0.0490851	2.54255	0.466934	1.00351	0.0452	7.94994	3.08902	0.0104064	0.0164289	0.783992	0.00119114	0.0853381	0.00042101	5.1793	0.0139092	0.00498904
8	Cheongsun	0.0014809	0.0857159	0.0646024	0.017698	0.0161648	0.0378743	0.0880287	0.0400401	0.0283184	0.0322856	0.0128416	0.00730843	0.06021	0.182407	0.00481744	0.0285931	0.0185358	0.00114886	0.878039	0.0567802	0.00644561	0.0561957	0.0097151	0.120213	0.0203402	0.0728588	0.00934681	0.00225828	0.234928	0.00639939	0.000507052	0.019172	0.0413229	2.14506	0.379248	0.821499	0.0429864	7.43049	2.87857	0.00900437	0.0142118	0.63862	0.00127758	0.0908627	0.000423181	4.60068	0.0109765	0.00507197
9	Cheongsun	0.00152159	0.089073	0.0775536	0.0212771	0.0193616	0.0450215	0.0981431	0.0496412	0.0352742	0.0410001	0.0132378	0.00828796	0.0746283	0.227274	0.00666445	0.0375379	0.0224716	0.00132965	1.11132	0.0688035	0.00832567	0.0678139	0.0131165	0.150241	0.0263655	0.0879685	0.0117906	0.00266261	0.297092	0.00751531	0.000612255	0.0228573	0.0527304	2.55698	0.469868	1.08075	0.0492874	8.15198	3.3286	0.0111576	0.0184872	0.779196	0.00157857	0.133527	0.000498889	5.19289	0.0155538	0.00667164
10	Gumpoong	0.00225841	0.1197	0.161428	0.0479046	0.0275782	0.0479527	0.136896	0.0664929	0.0394325	0.0494606	0.0170096	0.022093	0.0979803	0.356234	0.00598887	0.0690673	0.0327036	0.00325941	1.18444	0.141343	0.017962	0.106801	0.0417413	0.276598	0.0241565	0.200116	0.021314	0.00259784	0.671736	0.0217442	0.000699772	0.0739401	0.100666	4.01653	1.19408	1.74695	0.069876	9.33193	4.37803	0.0164425	0.0304324	1.55702	0.00184529	0.256719	0.000665344	7.31118	0.0235333	0.0102935
11	Gumpoong	0.00212203	0.0726783	0.140366	0.0654371	0.0284118	0.0501106	0.138694	0.0691444	0.0405977	0.0512185	0.0213341	0.0208337	0.102115	0.376019	0.00527064	0.0693244	0.0339676	0.00347938	1.24013	0.14311	0.0193303	0.098259	0.0445459	0.283969	0.0252119	0.211994	0.0228248	0.00227978	0.69392	0.0244124	0.000538466	0.0856921	0.103935	4.4399	1.27503	1.77185	0.0660779	10.0779	4.58238	0.0167913	0.0317966	1.66161	0.0014301	0.191477	0.0005205	7.95821	0.0231405	0.00930023
12	Gumpoong	0.00229813	0.128389	0.147605	0.0539787	0.0275799	0.0489327	0.144854	0.0672946	0.0398351	0.0509263	0.0188351	0.0249486	0.101164	0.361602	0.00536194	0.0685608	0.032951	0.00340527	1.19092	0.14111	0.0185115	0.102688	0.0413746	0.27869	0.0239538	0.203365	0.02191	0.00237803	0.678326	0.0217776	0.000659679	0.0754093	0.101279	4.20752	1.24257	1.76123	0.0672538	9.77126	4.51306	0.0173573	0.0304336	1.61656	0.0018059	0.228969	0.000594127	7.54676	0.0238217	0.00962813
