# Supplementary material for: An Integrated Biochemical, Proteomics, and Metabolomics Approach for Supporting Medicinal Value of Panax ginseng Fruits
Source: Front Plant Sci. 2016 Jul 4;7:994. doi: 10.3389/fpls.2016.00994 (PMC4930952; doi:10.3389/fpls.2016.00994)
Supplement: Supplementary file 4 [file Table_4.XLSX]

## Sheet: lipophilic metabolites
Table 4. List of all the lipophilic metabolites identified in the four cultivars of ginseng fruits.
		Lipophilic metabolites (peak area ratio)
S. No	Cultivar	C20-ol	C21-ol	C22-ol	C24-ol	C26-ol	C27-ol	C28-ol	C30-ol	α-Tocopherol	β-Tocopherol	γ-Tocopherol	δ-Tocopherol	α-Tocotrienol	Campesterol	Stigmasterol	β-Sitosterol	β-Amyrin	α-Amyrin
1	Yunpoong	7.39593	2.28272	3.2473	1.51259	2.12805	0.648249	3.80505	13.7495	205.883	6.08877	10.4804	3.21596	28.2643	45.0042	230.221	648.463	17.3942	0.624562
2	Yunpoong	7.0391	2.50527	3.42854	1.4826	2.00175	0.652728	3.74136	13.7243	189.226	5.98554	10.1085	3.19062	27.6734	43.8784	214.123	628.672	16.0652	0.575611
3	Yunpoong	7.08405	2.9589	3.78258	1.58249	2.01809	0.707943	3.85227	15.5876	149.139	7.16509	10.5636	3.48164	24.5015	42.5779	202.653	583.831	14.9319	0.55837
4	Chunpoong	26.1868	3.12019	6.24447	2.79706	2.64189	0.606521	4.62265	18.829	274.281	8.35582	23.1761	5.59709	21.7524	44.0318	210.028	663.384	18.6186	0.78522
5	Chunpoong	28.6984	2.72583	6.40141	2.99159	2.94474	0.702597	5.41109	21.4173	297.945	9.83161	24.2315	6.59718	22.8897	47.6186	230.116	781.645	19.162	0.855027
6	Chunpoong	28.2176	2.78778	6.16316	2.83118	2.79412	0.758663	5.66915	23.9719	263.501	12.3271	28.9997	7.85044	23.3114	44.3429	217.18	720.973	17.7277	0.800098
7	Cheongsun	4.33667	1.90365	2.47038	1.56812	1.87239	0	2.32529	8.74641	188.235	5.80077	9.50476	2.59521	17.3888	49.3698	206.018	808.478	18.7037	0.389563
8	Cheongsun	4.23083	2.22874	2.65872	1.20517	1.58866	0	1.69505	6.43017	127.341	5.07797	7.33251	1.98804	12.5008	41.025	145.904	623.302	11.6344	0.263348
9	Cheongsun	6.32635	2.7751	3.43659	1.76159	2.09163	0	2.44994	9.5588	178.166	8.59036	13.3065	3.73953	25.1661	46.5632	218.558	673.714	19.5784	0.490355
10	Gumpoong	6.25608	2.40425	3.33693	2.06118	2.43975	0.8026	4.35987	12.8032	306.101	6.40357	21.6753	3.68298	24.9381	49.1621	256.283	788.603	20.6107	0.569034
11	Gumpoong	8.00821	2.46176	3.64571	2.22666	2.68385	0.941387	4.6824	14.8278	293.954	7.58102	24.0823	4.37018	25.0684	50.0021	254.4	782.01	19.7967	0.514429
12	Gumpoong	7.53918	2.80242	3.81926	2.24946	2.7003	0.986389	5.1309	16.7853	281.174	8.90644	27.1555	4.79934	26.2322	50.1447	254.639	762.818	20.1727	0.602756
* C20-ol : eicosanol, C21-ol : heneicosanol, C22-ol : docosanol, C24-ol : tetracosanol, C26-ol : hexacosanol, C27-ol : heptacosanol, C28-ol : octacosanol, C30-ol : triacontanol
